# Supplementary material for: Failure to Respond to Food Resource Decline Has Catastrophic Consequences for Koalas in a High-Density Population in Southern Australia
Source: PLoS One. 2016 Jan 6;11(1):e0144348. doi: 10.1371/journal.pone.0144348 (PMC4703219; doi:10.1371/journal.pone.0144348)
Supplement: S1 Data — (XLSX) [file pone.0144348.s001.xlsx]

## Sheet: Koala Telemetry
Sex	Koala	Date	Season	Tooth Wear Class	Head Length (mm)	Weight (kg)	Condition score	HR95	Distance between HR centres	Pouch young produced this season?	Joey Fate	Comments	Status
Female	Bella	2013-01-29	2012 Breeding	4A	146	8	8	9167.4		Yes	Abandoned Sep 2013		Alive
Female	Bella	2013-05-21	2013 Nonbreeding			8.3	9	6674.34	9				Alive
Female	Bella	2013-09-19	2013 Breeding			7.8	8	28068.2	113				Alive
Female	Bella	2013-11-09	2013 Breeding			8.5	7						Alive
Female	Buffy	2011-10-22	2011 Breeding	4B	143	9.6	8	10213.7		Yes	Weaned Jan 2013		Alive
Female	Buffy	2012-04-20	2012 Nonbreeding			10.5	8	6024.24	28				Alive
Female	Buffy	2012-11-20	2012 Breeding			10.1	7	5630.51	16	Yes	Abandoned Sep 2013		Alive
Female	Buffy	2013-05-22	2013 Nonbreeding			10.1	8	10156.7	11				Alive
Female	Buffy	2013-09-19	2013 Breeding			9.3	7	15767.6	235	No			Alive
Female	Buffy	2013-11-16	2013 Breeding			9.4	6						Alive
Female	Claire	2011-12-06	2011 Breeding	3	136	8.2	8	4557.03		Yes	Weaned Jan 2013		Alive
Female	Claire	2012-04-25	2012 Nonbreeding			7.4	8					GPS failure	Alive
Female	Claire	2012-10-02	2012 Breeding			8.4	8			Yes	Abandoned Sep 2013	No site fidelity	Alive
Female	Claire	2013-05-21	2013 Nonbreeding			9.4	9	4048.33					Alive
Female	Claire	2013-09-19	2013 Breeding				7					No site fidelity	Alive
Female	Claire	2013-11-19	2013 Breeding			8.4	5						Euthanased (poor condition)
Female	Elena	2013-01-29	2012 Breeding	4A	141	8.6	8	5557.7		Yes	Abandoned Sep 2013		Alive
Female	Elena	2013-05-21	2013 Nonbreeding			8.9	8					No GPS data	Alive
Female	Elena	2013-09-21	2013 Breeding			8.9	8					No GPS data	Alive
Female	Elena	2013-11-20	2013 Breeding			8	4						Euthanased (poor condition)
Female	Katrina	2012-12-19	2012 Breeding	3	127	6.6	8	6676.55		Unknown	2011 Breeding season joey fate unknown		Unknown - dropped collar
Female	Lison	2013-01-29	2012 Breeding	4A	147	9.3	7	12190.1		Yes	Abandoned Sep 2013		Alive
Female	Lison	2013-05-21	2013 Nonbreeding			9.5	8	19099.1	45				Alive
Female	Lison	2013-09-19	2013 Breeding			8.2	6	11685.1	228				Alive
Female	Lison	2013-11-04	2013 Breeding									Found dead; >2 days	Dead (starvation)
Female	Lucie	2012-10-04	2012 Breeding	4B	149	8.4	7	3809.33		Yes	Abandoned Sep 2013		Alive
Female	Lucie	2013-05-21	2013 Nonbreeding			9.7	8	6646.34	5				Alive
Female	Lucie	2013-09-19	2013 Breeding			8.8	6	8414.92	220				Alive
Female	Lucie	2013-11-04	2013 Breeding									Found dead; >2 days	Dead (starvation)
Female	M187	2013-09-19	2013 Breeding	3	3	9.3		13977.2			2012 Breeding season joey abandoned Sep 2013		Alive
Female	M187	2013-11-16	2013 Breeding									Found dead; >2 days	Dead (starvation)
Female	M189	2013-09-19	2013 Breeding	3		10.2	6	30192.7					Alive
Female	M189	2013-11-16	2013 Breeding			10.1	6						Alive
Female	M189	2013-12-10	2013 Breeding									Found dead; >2 days	Dead (starvation)
Female	Maggie	2013-01-29	2012 Breeding	3	139	8	6	5934.36		No			Alive
Female	Maggie	2013-05-20	2013 Nonbreeding			6.2	4					Severe burns - taken to carer, died next day	Dead (ecological burn)
Female	Motty	2013-01-29	2012 Breeding	3	146	9.1	7	8336.78		Yes	Unknown		Unknown - dropped collar
Female	Nelly	2011-10-19	2011 Breeding	5	153	10.9	7	4322.07		Yes	Weaned Aug 2013		Alive
Female	Nelly	2012-04-19	2012 Nonbreeding			10.1	6	4518.68					Alive
Female	Nelly	2012-11-22	2012 Breeding			10.1	6	4191.15	50	No			Alive
Female	Nelly	2013-05-21	2013 Nonbreeding			9.8	7		6			GPS failure	Alive
Female	Nelly	2013-09-19	2013 Breeding	6		9.6	6						Euthanased (old and marginal condition)
Female	Princess	2011-10-22	2011 Breeding	4A	150	8.2	8	9700.59		No			Alive
Female	Princess	2012-04-20	2012 Nonbreeding			8.5	7	4933.99	12				Alive
Female	Princess	2012-11-20	2012 Breeding			8.6	7	5732.15	8	No			Alive
Female	Princess	2013-05-21	2013 Nonbreeding			7.7	8	7210.25	28				Alive
Female	Princess	2013-09-23	2013 Breeding			7.9	6	17927.5	182				Alive
Female	Princess	2013-11-04	2013 Breeding									Found dead; >2 days	Dead (starvation)
Female	Ruby	2011-10-22	2011 Breeding	4B	142	9.1	8	5026.02		Yes	Weaned Feb 2013		Alive
Female	Ruby	2012-04-20	2012 Nonbreeding			10.4	8	5882.91	18				Alive
Female	Ruby	2012-11-22	2012 Breeding			9.8	7	6576.5	13	Yes	Abandoned Sep 2013		Alive
Female	Ruby	2013-05-22	2013 Nonbreeding			10.7	8	5177.41	2				Alive
Female	Ruby	2013-09-19	2013 Breeding			10.4	6	16892.8					Alive
Female	Ruby	2013-10-28	2013 Breeding			7.3	1					Found dead; ~1 day	Dead (starvation)
Female	Sally	2012-11-20	2012 Breeding	3	143	9.7	8	12712.5		Yes	Weaned Feb 2014		Alive
Female	Sally	2013-05-21	2013 Nonbreeding			9.2	8	15019.2	11				Alive
Female	Sally	2013-09-23	2013 Breeding			9.9	8	18785	183	Yes	Abandoned Sep 2014		Alive
Female	Sally	2013-11-16	2013 Breeding			8.9	7						Alive
Male	Al	2012-10-03	2012 Breeding	4C	173	13.3	8	11178.4					Alive
Male	Al	2013-09-19	2013 Breeding			12.9	6					GPS failure	Alive
Male	Al	2013-11-25	2013 Breeding			12.8	4					Found dead; ~1 day	Dead (starvation)
Male	Austin	2012-10-02	2012 Breeding	4A	171	14.1	8	11239.5					Alive
Male	Austin	2013-05-21	2013 Nonbreeding			13.6	9	18876.3	110				Alive
Male	Austin	2013-09-19	2013 Breeding			13.9	9	6335					Alive
Male	Austin	2013-11-04	2013 Breeding			11.1	3						Euthanased (poor condition)
Male	Banjo	2012-10-22	2011 Breeding	4B	169	12.3	7	14872					Unknown - dropped collar
Male	Beast	2012-10-04	2012 Breeding	4C	170	12.1	8	15828.3					Alive
Male	Beast	2013-05-21	2013 Nonbreeding			11.3	7	19009.8	21				Alive
Male	Beast	2013-09-19	2013 Breeding	5		11.1	10	25141.8	121				Alive
Male	Beast	2013-11-19	2013 Breeding			10.7	7						Alive
Male	Bilko	2012-10-03	2012 Breeding	4B	159	11.4	7	13476.5				Severe malocclusion	Alive
Male	Bilko	2013-07-19	2013 Nonbreeding										Dead (unknown cause)
Male	Bruce	2011-10-18	2011 Breeding	4C	166	13.2	8	10292.1					Alive
Male	Bruce	2012-05-18	2012 Nonbreeding			13.5	8	9257.05	28				Alive
Male	Bruce	2012-09-27	2012 Breeding			13.9	7	15379.7	9				Alive
Male	Bruce	2012-12-21	2012 Breeding										Dead (fight wounds)
Male	Dave	2012-10-02	2012 Breeding	3		11.5	8	10848					Alive
Male	Dave	2013-02-23	2013 Nonbreeding									GPS failure	Alive
Male	Dave	2013-09-19	2013 Breeding			11.3	8	20604.9					Alive
Male	Dave	2013-11-19	2013 Breeding			10.9	7						Alive
Male	Erik	2012-04-20	2012 Nonbreeding	3	156	12.2	7	9578.15					Alive
Male	Erik	2012-10-03	2012 Breeding			11.9	8	13915.5	2				Alive
Male	Erik	2013-09-04	2013 Breeding			11.4	7	13635.5	54				Alive
Male	Erik	2013-11-16	2013 Breeding									Found dead; carcass scavenged	Dead (starvation)
Male	Frank	2012-08-22	2012 Nonbreeding	3	165	12	9	12738.9					Alive
Male	Frank	2012-11-21	2012 Breeding			12.2	8	13658.1	27				Alive
Male	Frank	2013-05-21	2013 Nonbreeding			11.5	9	8944.38	44				Alive
Male	Frank	2013-11-26	2013 Breeding			10.5	2					GPS failure	Euthanased (poor condition)
Male	Kevin	2011-10-18	2011 Breeding	4B		11.2	8	9905.1					Alive
Male	Kevin	2012-04-20	2012 Nonbreeding			12.8	6	8465.27	17				Alive
Male	Kevin	2012-09-27	2012 Breeding		162	13.2	8	8830.4	5				Alive
Male	Kevin	2013-01-21	2012 Breeding										Dead (fight wounds)
Male	Mac	2012-11-19	2012 Breeding	3	162	11.3	9	10109.7					Alive
Male	Mac	2013-05-20	2013 Nonbreeding									Found dead; Severe burns	Dead (ecological burn)
Male	Ned	2012-11-19	2012 Breeding	4B	157	11.2	8	14865					Alive
Male	Ned	2013-05-20	2013 Nonbreeding			11.4	7	10396.2	76				Alive
Male	Ned	2013-09-19	2013 Breeding			11.7	10	9365.2	103				Alive
Male	Ned	2013-11-16	2013 Breeding									Found dead; carcass scavenged	Dead (starvation)
Male	Scarface	2012-11-21	2012 Breeding	3		11.7	6	11411.7					Alive
Male	Scarface	2013-05-21	2013 Nonbreeding			11.4	7	9768.8	15				Alive
Male	Scarface	2013-11-16	2013 Breeding			11.5	6					GPS failure	Alive
Male	Stevie	2012-11-21	2012 Breeding	3		8.2	7	36280.8					Alive
Male	Stevie	2013-05-22	2013 Nonbreeding			9.2	7						Unknown - collar removed
Male	Tony	2011-10-19	2011 Breeding	4B	160	10.9	8					No site fidelity	Alive
Male	Tony	2012-08-01	2012 Nonbreeding			12.3	8		45			No site fidelity	Alive
Male	Tony	2012-11-22	2012 Breeding			11.8	8	19570					Alive
Male	Tony	2013-01-28	2012 Breeding			11.5	8	19410.1					Alive
Male	Tony	2013-11-19	2013 Breeding									Found dead; carcass scavenged	Dead (starvation)
Male	Wally	2012-04-19	2012 Nonbreeding	4B	153.8	11.2	8					GPS failure
Male	Wally	2012-09-12	2012 Breeding			11.4	7	9254.97					Alive
Male	Wally	2012-11-19	2012 Breeding			10.7	7	8866.19	50
Male	Wally	2012-12-18	2012 Breeding										Dead (fight wounds)

## Sheet: Tree Condition
Year	Site (1 to 6 from west)	Condition
2011	1	1
2011	1	2
2011	1	2
2011	1	1
2011	1	3
2011	1	4
2011	1	2
2011	1	2
2011	1	3
2011	1	2
2011	1	1
2011	1	1
2011	1	1
2011	1	2
2011	1	2
2011	1	1
2011	1	1
2011	1	4
2011	1	2
2011	1	3
2011	2	1
2011	2	4
2011	2	2
2011	2	2
2011	2	4
2011	2	3
2011	2	2
2011	2	2
2011	2	2
2011	2	3
2011	2	4
2011	2	3
2011	2	2
2011	2	2
2011	2	4
2011	2	4
2011	2	2
2011	2	4
2011	2	3
2011	2	3
2011	2	2
2011	2	4
2011	2	3
2011	2	2
2011	2	4
2011	2	2
2011	2	2
2011	2	4
2011	2	2
2011	2	4
2011	2	3
2011	2	4
2011	2	2
2011	2	2
2011	2	4
2011	2	2
2011	2	3
2011	2	4
2011	2	3
2011	2	3
2011	3	4
2011	3	3
2011	3	4
2011	3	4
2011	3	4
2011	3	3
2011	3	4
2011	3	1
2011	3	2
2011	3	3
2011	3	1
2011	3	3
2011	3	2
2011	3	2
2011	3	4
2011	3	3
2011	3	3
2011	3	3
2011	3	3
2011	3	2
2011	3	4
2011	3	4
2011	3	1
2011	3	2
2011	3	3
2011	3	3
2011	3	2
2011	3	1
2011	3	2
2011	3	3
2011	3	3
2011	3	3
2011	3	4
2011	3	4
2011	3	3
2011	3	2
2011	3	2
2011	3	2
2011	3	2
2011	3	3
2011	4	3
2011	4	2
2011	4	3
2011	4	3
2011	4	3
2011	4	3
2011	4	4
2011	4	4
2011	4	3
2011	4	3
2011	4	3
2011	4	2
2011	4	2
2011	4	3
2011	4	2
2011	4	2
2011	4	3
2011	4	2
2011	4	3
2011	4	3
2011	4	2
2011	4	3
2011	4	3
2011	4	1
2011	4	2
2011	4	3
2011	4	2
2011	4	2
2011	4	1
2011	4	3
2011	4	3
2011	4	4
2011	4	2
2011	4	3
2011	4	2
2011	4	4
2011	5	3
2011	5	3
2011	5	3
2011	5	4
2011	5	4
2011	5	2
2011	5	3
2011	5	3
2011	5	2
2011	5	3
2011	5	3
2011	5	3
2011	5	2
2011	5	2
2011	5	3
2011	5	3
2011	5	4
2011	5	3
2011	5	2
2011	5	4
2011	5	4
2011	5	3
2011	5	4
2011	5	3
2011	5	3
2011	5	4
2011	5	4
2011	5	3
2011	6	4
2011	6	3
2011	6	3
2011	6	4
2011	6	3
2011	6	3
2011	6	2
2011	6	3
2011	6	2
2011	6	4
2011	6	3
2011	6	3
2011	6	3
2011	6	3
2011	6	3
2011	6	3
2011	6	4
2011	6	4
2011	6	4
2011	6	4
2012	1	2
2012	1	2
2012	1	2
2012	1	2
2012	1	4
2012	1	4
2012	1	2
2012	1	2
2012	1	2
2012	1	2
2012	1	2
2012	1	2
2012	1	2
2012	1	2
2012	1	2
2012	1	2
2012	2	2
2012	2	2
2012	2	1
2012	2	1
2012	2	2
2012	2	1
2012	2	1
2012	2	2
2012	2	2
2012	2	2
2012	2	2
2012	2	2
2012	2	2
2012	2	2
2012	2	2
2012	2	3
2012	2	3
2012	2	3
2012	2	3
2012	2	2
2012	2	3
2012	2	3
2012	2	3
2012	2	3
2012	2	2
2012	2	1
2012	2	2
2012	2	3
2012	2	3
2012	2	3
2012	2	3
2012	2	2
2012	2	3
2012	2	2
2012	2	2
2012	2	3
2012	2	3
2012	2	4
2012	2	3
2012	2	3
2012	2	2
2012	2	3
2012	2	3
2012	2	4
2012	2	3
2012	3	3
2012	3	1
2012	3	1
2012	3	2
2012	3	1
2012	3	3
2012	3	2
2012	3	3
2012	3	1
2012	3	3
2012	3	2
2012	3	2
2012	3	2
2012	3	3
2012	3	3
2012	3	3
2012	3	3
2012	3	2
2012	3	4
2012	4	4
2012	4	4
2012	4	3
2012	4	4
2012	4	3
2012	4	2
2012	4	3
2012	4	3
2012	4	3
2012	4	3
2012	4	4
2012	4	1
2012	4	3
2012	4	3
2012	4	4
2012	4	3
2012	4	3
2012	4	3
2012	4	3
2012	4	4
2012	5	3
2012	5	3
2012	5	3
2012	5	3
2012	5	3
2012	5	3
2012	5	4
2012	5	1
2012	5	3
2012	5	4
2012	5	2
2012	5	4
2012	5	4
2012	5	2
2012	5	3
2012	5	4
2012	5	3
2012	5	3
2012	5	3
2012	5	3
2012	6	3
2012	6	3
2012	6	3
2012	6	3
2012	6	1
2012	6	2
2012	6	1
2012	6	3
2012	6	3
2012	6	3
2012	6	3
2012	6	1
2012	6	3
2012	6	2
2012	6	2
2012	6	3
2012	6	4
2012	6	1
2012	6	2
2012	6	3
2013	1	2
2013	1	1
2013	1	1
2013	1	1
2013	1	1
2013	1	1
2013	1	1
2013	1	1
2013	1	1
2013	1	1
2013	1	4
2013	1	4
2013	1	4
2013	1	4
2013	1	3
2013	1	4
2013	1	4
2013	1	4
2013	2	2
2013	2	1
2013	2	2
2013	2	2
2013	2	2
2013	2	2
2013	2	2
2013	2	2
2013	2	1
2013	2	2
2013	2	2
2013	2	2
2013	2	2
2013	2	2
2013	2	2
2013	2	2
2013	2	2
2013	2	2
2013	2	2
2013	2	2
2013	4	3
2013	4	2
2013	4	3
2013	4	2
2013	4	3
2013	4	2
2013	4	2
2013	4	2
2013	4	2
2013	4	3
2013	4	3
2013	4	2
2013	4	3
2013	4	2
2013	4	3
2013	4	3
2013	4	3
2013	4	2
2013	4	2
2013	4	2
2013	5	2
2013	5	3
2013	5	4
2013	5	3
2013	5	3
2013	5	4
2013	5	2
2013	5	2
2013	5	2
2013	5	3
2013	5	2
2013	5	2
2013	5	2
2013	5	2
2013	5	2
2013	5	2
2013	5	2
2013	5	2
2013	5	2
2013	5	2
2013	5	2
2013	6	3
2013	6	1
2013	6	2
2013	6	2
2013	6	2
2013	6	3
2013	6	2
2013	6	2
2013	6	2
2013	6	2
2013	6	2
2013	6	2
2013	6	2
2013	6	3
2013	6	3
2013	6	2
2013	6	2
2013	6	2
2013	6	3

## Sheet: Koala populations
Year	Site	Area searched (ha)	Females	Males	Undetermined	Total	Koalas/ha	Females with young	Females observed for young
2011	1	3.5	19	20	13	52	14.9	7	20
2011	2	6.5	33	31	17	81	12.5	14	30
2011	3	1.5	3	2	6	11	7.3	2	3
2011	4	1.5	5	4	5	14	9.3	3	5
2011	5	1.5	6	5	0	11	7.33333	8	6
2011	6	1.5	5	4	5	14	9.33333	4	5
2012	1	1.7	11	11	7	29	17.1	7	11
2012	2	6.25	47	38	26	111	17.8	28	47
2012	3	1.5	8	6	2	16	10.7	7	8
2012	4	1.5	5	3	3	11	7.3	6	5
2012	5	1.5	15	11	4	30	20	11	15
2012	6	2	15	5	4	24	12	6	15
2013	2	7.2	62	39	36	137	19.0278	24	59
2013	3	1.5	20	10	9	39	26	9	20
2013	4	4	16	8	12	36	9	8	16
2013	5	1.5	13	12	5	28	18.6667	3	12
2013	6	1.5	10	4	15	29	19.3333	6	10
